# Supplementary material for: Chemophenetic Approach to Selected Senecioneae Species, Combining Morphometric and UHPLC-HRMS Analyses
Source: Plants (Basel). 2023 Jan 14;12(2):390. doi: 10.3390/plants12020390 (PMC9866700; doi:10.3390/plants12020390)
Supplement: Supplementary file 1 [file plants-12-00390-s001.zip]

Archive with 4 entries (4 files):
- Table S1.xlsx
- Table S5.xlsx
- Table S6.xlsx
- Tables S2-S4, Figure S1.pdf
