# Supplementary material for: Chemophenetic Approach to Selected Senecioneae Species, Combining Morphometric and UHPLC-HRMS Analyses
Source: Plants (Basel). 2023 Jan 14;12(2):390. doi: 10.3390/plants12020390 (PMC9866700; doi:10.3390/plants12020390)
Supplement: Supplementary file 1 [file plants-12-00390-s001.zip › Table S1.xlsx]

## Sheet: Unscaled
	x1	x2	x3	x4	x5	x6	x7	x8	x9	x10	x11	x12	species	LDA prediction
1	0.5	89	17	3.6	0.7	13	0.7	6	1	14	1.6	54	S.hercynicus	S.hercynicus
2	0.5	81	12.6	3.8	0.8	12	0.8	7	0.9	12	1.7	51	S.hercynicus	S.hercynicus
3	0.4	72	13	3.7	0.7	9	0.7	7	0.8	12	1.8	54	S.hercynicus	S.hercynicus
4	0.5	80	14.8	3.5	0.7	10	0.6	6	0.8	10	1.7	36	S.hercynicus	S.hercynicus
5	0.4	73	13.2	2.9	0.8	8	0.8	7	0.8	10	1.7	35	S.hercynicus	S.hercynicus
6	0.4	75	13.9	3.1	0.7	9	0.8	6	0.9	9	2	70	S.hercynicus	S.hercynicus
7	0.4	80	13	3	0.8	13	0.7	7	0.8	10	1.7	52	S.hercynicus	S.hercynicus
8	0.4	82	13.5	3.2	0.8	10	0.8	7	0.8	12	1.7	48	S.hercynicus	S.hercynicus
9	0.4	80	12.8	2.9	0.7	10	0.8	7	0.9	12	1.8	42	S.hercynicus	S.hercynicus
10	0.5	81	13.8	3.5	0.7	12	0.8	7	0.8	12	1.7	50	S.hercynicus	S.hercynicus
11	0.4	74	13.7	3.4	0.7	9	0.7	6	0.9	12	1.8	38	S.hercynicus	S.hercynicus
12	0.5	80	12	3.2	0.7	9	0.6	6	0.8	10	1.7	36	S.hercynicus	S.hercynicus
13	0.4	82	13.9	3.1	0.8	13	0.7	7	0.9	10	1.7	60	S.hercynicus	S.hercynicus
14	0.4	85	14.1	3.5	0.8	12	0.8	6	0.8	10	1.6	48	S.hercynicus	S.hercynicus
15	0.4	75	14.3	3.5	0.7	9	0.7	6	0.8	10	1.8	50	S.hercynicus	S.hercynicus
16	0.5	53.5	10.2	3.3	0.9	11	0.8	5	0.7	19	1.4	31	S.ovatus	S.hercynicus
17	0.5	63	12	3.6	0.8	12	0.9	5	0.6	16	2	42	S.ovatus	S.ovatus
18	0.4	35	9.2	3	0.9	14	0.8	6	0.7	12	1.8	79	S.ovatus	S.hercynicus
19	0.4	87	10	3	0.6	12	1	5	0.7	12	2.2	65	S.ovatus	S.ovatus
20	0.5	65	10.2	2.6	0.9	11	1	5	0.7	12	2.2	54	S.ovatus	S.ovatus
21	0.5	71	10	2.4	0.6	10	1	5	0.7	8	2.4	64	S.ovatus	S.ovatus
22	0.5	75	12	3	0.7	10	1	5	0.7	10	2.2	42	S.ovatus	S.ovatus
23	0.5	68	11	3.8	0.6	10	0.9	5	0.6	11	2	38	S.ovatus	S.ovatus
24	0.5	85	13	3.5	0.9	10	1	5	0.8	12	2.2	38	S.ovatus	S.ovatus
25	0.4	85	10	3.8	0.8	9	0.9	5	0.8	12	2	52	S.ovatus	S.ovatus
26	0.5	87	10	3	0.8	10	1.2	5	0.9	10	2.4	38	S.ovatus	S.ovatus
27	0.5	75	11	2.5	0.7	10	1	5	0.7	10	2.2	40	S.ovatus	S.ovatus
28	0.4	70	14	4	0.7	10	0.9	5	0.7	12	2	32	S.ovatus	S.ovatus
29	0.5	65	12.5	2.8	0.7	10	1.2	5	0.7	10	2.4	29	S.ovatus	S.ovatus
30	0.5	78	9	3.5	0.8	10	1	5	0.6	10	2.1	19	S.ovatus	S.ovatus
31	0.5	58	8.6	4	0.6	16	0.5	12	0.6	38	1.8	36	S.rupestris	S.rupestris
32	0.5	59	9.6	2.8	0.6	16	0.5	11	0.6	40	1.6	35	S.rupestris	S.rupestris
33	0.5	52	5.5	3.2	0.5	12	0.6	11	0.5	30	1.6	16	S.rupestris	S.rupestris
34	0.4	47	7.5	2.2	0.5	11	0.6	11	0.5	38	1.6	15	S.rupestris	S.rupestris
35	0.4	58	7	2.8	0.6	12	0.6	11	0.5	32	1.8	22	S.rupestris	S.rupestris
36	0.4	52	5.6	2	0.5	12	0.5	11	0.5	28	1.5	8	S.rupestris	S.rupestris
37	0.5	54	7	2	0.5	12	0.6	12	0.5	32	1.7	14	S.rupestris	S.rupestris
38	0.5	52	6.8	2.2	0.5	12	0.5	11	0.6	30	1.6	20	S.rupestris	S.rupestris
39	0.5	58	7.5	2.2	0.5	12	0.5	11	0.5	32	1.6	26	S.rupestris	S.rupestris
40	0.4	56	8	3.8	0.6	16	0.5	11	0.5	36	1.7	30	S.rupestris	S.rupestris
41	0.5	48	5.6	3.2	0.5	12	0.6	12	0.6	38	1.6	34	S.rupestris	S.rupestris
42	0.5	50	7.5	3	0.5	12	0.6	12	0.5	32	1.6	22	S.rupestris	S.rupestris
43	0.5	58	7	2	0.6	14	0.6	11	0.5	38	1.6	18	S.rupestris	S.rupestris
44	0.5	56	8.4	3.8	0.6	16	0.5	11	0.5	32	1.8	26	S.rupestris	S.rupestris
45	0.4	52	8	3.8	0.6	16	0.5	12	0.6	30	1.7	28	S.rupestris	S.rupestris
46	0.5	48	11	4	0.6	19	0.7	15	0.9	52	3	6	J.pancicii	J.pancicii
47	0.4	42	7.9	2.8	0.8	18	0.9	18	0.9	56	2.5	4	J.pancicii	J.pancicii
48	0.4	43	9.7	2.4	0.7	19	0.9	17	0.8	36	2.4	3	J.pancicii	J.pancicii
49	0.3	30	7	2	0.7	18	0.9	12	0.8	30	2.4	5	J.pancicii	J.pancicii
50	0.4	45	13.2	2.6	0.8	20	1.1	17	0.9	42	3	7	J.pancicii	J.pancicii
51	0.3	40	8	3.8	0.9	18	0.9	18	1	45	3	13	J.pancicii	J.pancicii
52	0.4	45	12.5	3	0.8	18	1	18	0.9	40	2.5	5	J.pancicii	J.pancicii
53	0.3	47	10.8	2.4	0.7	21	0.7	20	0.8	42	2.8	5	J.pancicii	J.pancicii
54	0.5	43	8.8	1.9	0.7	18	0.7	13	0.8	32	2.2	6	J.pancicii	J.pancicii
55	0.4	42	11.5	3	0.8	18	0.9	18	0.8	35	2.6	10	J.pancicii	J.pancicii
56	0.3	42	9	2	0.8	18	0.7	16	0.7	38	2.8	5	J.pancicii	J.pancicii
57	0.4	42	14.5	3	0.6	16	0.8	18	0.6	23	2.5	6	J.pancicii	J.pancicii
58	0.3	38	8	2	0.8	16	0.8	16	0.6	40	2.4	4	J.pancicii	J.pancicii
59	0.3	40	9.2	2.4	0.7	18	0.7	20	0.8	38	2.2	6	J.pancicii	J.pancicii
60	0.4	42	10.6	2.4	0.7	18	0.8	18	0.7	40	2.4	8	J.pancicii	J.pancicii
61	0.4	63	8.1	4.1	0.6	12	0.3	14	0.6	35	1	42	J.maritima	J.maritima
62	0.4	70	8.5	3.8	0.6	14	0.5	13	0.7	46	1.1	50	J.maritima	J.maritima
63	0.4	35	6.8	3	0.6	15	0.4	13	0.7	42	0.7	39	J.maritima	J.maritima
64	0.3	60	10	5.2	0.6	12	0.5	15	0.8	47	1.2	74	J.maritima	J.maritima
65	0.3	52	7.2	4	0.6	13	0.5	13	0.7	42	1.2	52	J.maritima	J.maritima
66	0.3	65	11	5	0.6	13	0.5	13	0.8	45	1.1	76	J.maritima	J.maritima
67	0.35	45	7.5	3.5	0.65	14	0.45	12	0.7	37	1	29	J.maritima	J.maritima
68	0.4	39	9.8	4.8	0.65	12	0.4	12	0.7	35	1	32	J.maritima	J.maritima
69	0.4	60	8.8	4.2	0.6	12	0.5	11	0.7	40	1	79	J.maritima	J.maritima
70	0.4	65	11	6	0.65	12	0.5	11	0.75	42	1.1	74	J.maritima	J.maritima
71	0.35	52	10.5	5.2	0.55	13	0.55	13	0.8	40	1.1	50	J.maritima	J.maritima
72	0.3	48	9	4	0.6	12	0.4	11	0.7	38	0.9	28	J.maritima	J.maritima
73	0.3	52	10	4	0.6	12	0.5	13	0.7	40	1	52	J.maritima	J.maritima
74	0.4	60	8.5	5	0.6	13	0.5	12	0.8	42	1.1	74	J.maritima	J.maritima
75	0.4	65	7.5	4.8	0.65	12	0.4	15	0.7	38	1	39	J.maritima	J.maritima

## Sheet: Scaled
	x1	x2	x3	x4	x5	x6	x7	x8	x9	x10	x11	x12	species	LDA prediction
1	1.12651	1.83736	2.66712	0.353959	0.187349	-0.0294679	-0.0449637	-1.00842	1.5319	-0.948055	-0.402389	0.893532	S.hercynicus	S.hercynicus
2	1.12651	1.32544	0.953099	0.584802	1.09388	-0.345195	0.43679	-0.785315	0.953096	-1.09098	-0.219485	0.752941	S.hercynicus	S.hercynicus
3	-0.305493	0.749536	1.10892	0.469381	0.187349	-1.29238	-0.0449637	-0.785315	0.374293	-1.09098	-0.0365808	0.893532	S.hercynicus	S.hercynicus
4	1.12651	1.26146	1.81011	0.238538	0.187349	-0.976651	-0.526717	-1.00842	0.374293	-1.2339	-0.219485	0.0499878	S.hercynicus	S.hercynicus
5	-0.305493	0.813525	0.018179	-0.453991	1.09388	-1.60811	0.43679	-0.785315	0.374293	-1.2339	-0.219485	0.00312424	S.hercynicus	S.hercynicus
6	-0.305493	0.941505	1.18683	-0.223148	0.187349	-1.29238	0.43679	-1.00842	0.953096	-1.30536	0.329227	1.64335	S.hercynicus	S.hercynicus
7	-0.305493	1.26146	1.10892	-0.33857	1.09388	-0.0294679	-0.0449637	-0.785315	0.374293	-1.2339	-0.219485	0.799805	S.hercynicus	S.hercynicus
8	-0.305493	1.38943	1.30369	-0.107727	1.09388	-0.976651	0.43679	-0.785315	0.374293	-1.09098	-0.219485	0.612351	S.hercynicus	S.hercynicus
9	-0.305493	1.26146	1.03101	-0.453991	0.187349	-0.976651	0.43679	-0.785315	0.953096	-1.09098	-0.0365808	0.331169	S.hercynicus	S.hercynicus
10	1.12651	1.32544	1.42056	0.238538	0.187349	-0.345195	0.43679	-0.785315	0.374293	-1.09098	-0.219485	0.706078	S.hercynicus	S.hercynicus
11	-0.305493	0.877515	1.3816	0.123116	0.187349	-1.29238	-0.0449637	-1.00842	0.953096	-1.09098	-0.0365808	0.143715	S.hercynicus	S.hercynicus
12	1.12651	1.26146	0.719369	-0.107727	0.187349	-1.29238	-0.526717	-1.00842	0.374293	-1.2339	-0.219485	0.0499878	S.hercynicus	S.hercynicus
13	-0.305493	1.38943	1.45951	-0.223148	1.09388	-0.0294679	-0.0449637	-0.785315	0.953096	-1.2339	-0.219485	1.17471	S.hercynicus	S.hercynicus
14	-0.305493	1.5814	1.53742	0.238538	1.09388	-0.345195	0.43679	-1.00842	0.374293	-1.2339	-0.402389	0.612351	S.hercynicus	S.hercynicus
15	-0.305493	0.941505	1.61533	0.238538	0.187349	-1.29238	-0.0449637	-1.00842	0.374293	-1.2339	-0.0365808	0.706078	S.hercynicus	S.hercynicus
16	1.12651	-0.434278	0.018179	0.00769477	2.00041	-0.660923	0.43679	-1.23152	-0.204511	-0.590748	-0.768197	-0.18433	S.ovatus	S.hercynicus
17	1.12651	0.173626	0.719369	0.353959	1.09388	-0.345195	0.918543	-1.23152	-0.783314	-0.805132	0.329227	0.331169	S.ovatus	S.ovatus
18	-0.305493	-1.61809	-0.371371	-0.33857	2.00041	0.28626	0.43679	-1.00842	-0.204511	-1.09098	-0.0365808	2.06512	S.ovatus	S.hercynicus
19	-0.305493	1.70938	-0.059731	-0.33857	-0.71918	-0.345195	1.4003	-1.23152	-0.204511	-1.09098	0.695035	1.40903	S.ovatus	S.ovatus
20	1.12651	0.301606	0.018179	-0.800256	2.00041	-0.660923	1.4003	-1.23152	5.58352	-1.09098	0.695035	0.893532	S.ovatus	S.ovatus
21	1.12651	0.685546	-0.059731	-1.0311	-0.71918	-0.976651	1.4003	-1.23152	-0.204511	-1.37682	1.06084	1.36217	S.ovatus	S.ovatus
22	1.12651	0.941505	0.719369	-0.33857	0.187349	-0.976651	1.4003	-1.23152	-0.204511	-1.2339	0.695035	0.331169	S.ovatus	S.ovatus
23	1.12651	0.493576	0.329819	0.584802	-0.71918	-0.976651	0.918543	-1.23152	-0.783314	-1.16244	0.329227	0.143715	S.ovatus	S.ovatus
24	1.12651	1.5814	1.10892	0.238538	2.00041	-0.976651	1.4003	-1.23152	0.374293	-1.09098	0.695035	0.143715	S.ovatus	S.ovatus
25	-0.305493	1.5814	-0.059731	0.584802	1.09388	-1.29238	0.918543	-1.23152	0.374293	-1.09098	0.329227	0.799805	S.ovatus	S.ovatus
26	1.12651	1.70938	-0.059731	-0.33857	1.09388	-0.976651	2.3638	-1.23152	0.953096	-1.2339	1.06084	0.143715	S.ovatus	S.ovatus
27	1.12651	0.941505	0.329819	-0.915678	0.187349	-0.976651	1.4003	-1.23152	-0.204511	-1.2339	0.695035	0.237442	S.ovatus	S.ovatus
28	-0.305493	0.621556	1.49847	0.815646	0.187349	-0.976651	0.918543	-1.23152	-0.204511	-1.09098	0.329227	-0.137466	S.ovatus	S.ovatus
29	1.12651	0.301606	0.914144	-0.569413	0.187349	-0.976651	2.3638	-1.23152	-0.204511	-1.2339	1.06084	-0.278057	S.ovatus	S.ovatus
30	1.12651	1.13348	-0.449281	0.238538	1.09388	-0.976651	1.4003	-1.23152	-0.783314	-1.2339	0.512131	-0.746693	S.ovatus	S.ovatus
31	1.12651	-0.146324	-0.605101	0.815646	-0.71918	0.917715	-1.00847	0.330189	-0.783314	0.767019	-0.0365808	0.0499878	S.rupestris	S.rupestris
32	1.12651	-0.0823337	-0.215551	-0.569413	-0.71918	0.917715	-1.00847	0.107088	-0.783314	0.909942	-0.402389	0.00312424	S.rupestris	S.rupestris
33	1.12651	-0.530263	-1.81271	-0.107727	-1.62571	-0.345195	-0.526717	0.107088	-1.36212	0.195328	-0.402389	-0.887283	S.rupestris	S.rupestris
34	-0.305493	-0.850213	-1.03361	-1.26194	-1.62571	-0.660923	-0.526717	0.107088	-1.36212	0.767019	-0.402389	-0.934147	S.rupestris	S.rupestris
35	-0.305493	-0.146324	-1.22838	-0.569413	-0.71918	-0.345195	-0.526717	0.107088	-1.36212	0.338251	-0.0365808	-0.606102	S.rupestris	S.rupestris
36	-0.305493	-0.530263	-1.77375	-1.49279	-1.62571	-0.345195	-1.00847	0.107088	-1.36212	0.052405	-0.585293	-1.26219	S.rupestris	S.rupestris
37	1.12651	-0.402283	-1.22838	-1.49279	-1.62571	-0.345195	-0.526717	0.330189	-1.36212	0.338251	-0.219485	-0.981011	S.rupestris	S.rupestris
38	1.12651	-0.530263	-1.30629	-1.26194	-1.62571	-0.345195	-1.00847	0.107088	-0.783314	0.195328	-0.402389	-0.699829	S.rupestris	S.rupestris
39	1.12651	-0.146324	-1.03361	-1.26194	-1.62571	-0.345195	-1.00847	0.107088	-1.36212	0.338251	-0.402389	-0.418648	S.rupestris	S.rupestris
40	-0.305493	-0.274304	-0.838831	0.584802	-0.71918	0.917715	-1.00847	0.107088	-1.36212	0.624096	-0.219485	-0.231194	S.rupestris	S.rupestris
41	1.12651	-0.786223	-1.77375	-0.107727	-1.62571	-0.345195	-0.526717	0.330189	-0.783314	0.767019	-0.402389	-0.0437393	S.rupestris	S.rupestris
42	1.12651	-0.658243	-1.03361	-0.33857	-1.62571	-0.345195	-0.526717	0.330189	-1.36212	0.338251	-0.402389	-0.606102	S.rupestris	S.rupestris
43	1.12651	-0.146324	-1.22838	-1.49279	-0.71918	0.28626	-0.526717	0.107088	-1.36212	0.767019	-0.402389	-0.793556	S.rupestris	S.rupestris
44	1.12651	-0.274304	-0.683011	0.584802	-0.71918	0.917715	-1.00847	0.107088	-1.36212	0.338251	-0.0365808	-0.418648	S.rupestris	S.rupestris
45	-0.305493	-0.530263	-0.838831	0.584802	-0.71918	0.917715	-1.00847	0.330189	-0.783314	0.195328	-0.219485	-0.324921	S.rupestris	S.rupestris
46	1.12651	-0.786223	0.329819	0.815646	-0.71918	1.8649	-0.0449637	0.999492	0.953096	1.76748	2.15827	-1.35592	J.pancicii	J.pancicii
47	-0.305493	-1.17016	-0.877786	-0.569413	1.09388	1.54917	0.918543	1.66879	0.953096	2.05332	1.24375	-1.44965	J.pancicii	J.pancicii
48	-0.305493	-1.10617	-0.176596	-1.0311	0.187349	1.8649	0.918543	1.44569	0.374293	0.624096	1.06084	-1.49651	J.pancicii	J.pancicii
49	-1.73749	-1.93804	-1.22838	-1.49279	0.187349	1.54917	0.918543	0.330189	0.374293	0.195328	1.06084	-1.40278	J.pancicii	J.pancicii
50	-0.305493	-0.978193	1.18683	-0.800256	1.09388	2.18062	1.88205	1.44569	0.953096	1.05287	2.15827	-1.30906	J.pancicii	J.pancicii
51	-1.73749	-1.29814	-0.838831	0.584802	2.00041	1.54917	0.918543	1.66879	1.5319	1.26725	2.15827	-1.02787	J.pancicii	J.pancicii
52	-0.305493	-0.978193	0.914144	-0.33857	1.09388	1.54917	1.4003	1.66879	0.953096	0.909942	1.24375	-1.40278	J.pancicii	J.pancicii
53	-1.73749	-0.850213	0.251909	-1.0311	0.187349	2.49635	-0.0449637	2.115	0.374293	1.05287	1.79246	-1.40278	J.pancicii	J.pancicii
54	1.12651	-1.10617	-0.527191	-1.60821	0.187349	1.54917	-0.0449637	0.55329	0.374293	0.338251	0.695035	-1.35592	J.pancicii	J.pancicii
55	-0.305493	-1.17016	0.524594	-0.33857	1.09388	1.54917	0.918543	1.66879	0.374293	0.552635	1.42665	-1.16846	J.pancicii	J.pancicii
56	-1.73749	-1.17016	-0.449281	-1.49279	1.09388	1.54917	-0.0449637	1.22259	-0.204511	0.767019	1.79246	-1.40278	J.pancicii	J.pancicii
57	-0.305493	-1.17016	1.69324	-0.33857	-0.71918	0.917715	0.43679	1.66879	-0.783314	-0.304902	1.24375	-1.35592	J.pancicii	J.pancicii
58	-1.73749	-1.42612	-0.838831	-1.49279	1.09388	0.917715	0.43679	1.22259	-0.783314	0.909942	1.06084	-1.44965	J.pancicii	J.pancicii
59	-1.73749	-1.29814	-0.371371	-1.0311	0.187349	1.54917	-0.0449637	2.115	0.374293	0.767019	0.695035	-1.35592	J.pancicii	J.pancicii
60	-0.305493	-1.17016	0.173999	-1.0311	0.187349	1.54917	0.43679	1.66879	-0.204511	0.909942	1.06084	-1.26219	J.pancicii	J.pancicii
61	-0.305493	0.173626	-0.799876	0.931067	-0.71918	-0.345195	-1.97198	0.776391	-0.783314	0.552635	-1.49981	0.331169	J.maritima	J.maritima
62	-0.305493	0.621556	-0.644056	0.584802	-0.71918	0.28626	-1.00847	0.55329	-0.204511	1.33871	-1.31691	0.706078	J.maritima	J.maritima
63	-0.305493	-1.61809	-1.30629	-0.33857	-0.71918	0.601987	-1.49022	0.55329	-0.204511	1.05287	-2.04853	0.190578	J.maritima	J.maritima
64	-1.73749	-0.0183438	-0.059731	2.2007	-0.71918	-0.345195	-1.00847	0.999492	0.374293	1.41017	-1.13401	1.8308	J.maritima	J.maritima
65	-1.73749	-0.530263	-1.15047	0.815646	-0.71918	-0.0294679	-1.00847	0.55329	-0.204511	1.05287	-1.13401	0.799805	J.maritima	J.maritima
66	-1.73749	0.301606	0.329819	1.96986	-0.71918	-0.0294679	-1.00847	0.55329	0.374293	1.26725	-1.31691	1.92453	J.maritima	J.maritima
67	-1.02149	-0.978193	-1.03361	0.238538	-0.265915	0.28626	-1.24935	0.330189	-0.204511	0.695558	-1.49981	-0.278057	J.maritima	J.maritima
68	-0.305493	-1.36213	-0.137641	1.73902	-0.265915	-0.345195	-1.49022	0.330189	-0.204511	0.552635	-1.49981	-0.137466	J.maritima	J.maritima
69	-0.305493	-0.0183438	-0.527191	1.04649	-0.71918	-0.345195	-1.00847	0.107088	-0.204511	0.909942	-1.49981	2.06512	J.maritima	J.maritima
70	-0.305493	0.301606	0.329819	3.12408	-0.265915	-0.345195	-1.00847	0.107088	0.0848912	1.05287	-1.31691	1.8308	J.maritima	J.maritima
71	-1.02149	-0.530263	0.135044	2.2007	-1.17245	-0.0294679	-0.767594	0.55329	0.374293	0.909942	-1.31691	0.706078	J.maritima	J.maritima
72	-1.73749	-0.786223	-0.449281	0.815646	-0.71918	-0.345195	-1.49022	0.107088	-0.204511	0.767019	-1.68272	-0.324921	J.maritima	J.maritima
73	-1.73749	-0.530263	-0.059731	0.815646	-0.71918	-0.345195	-1.00847	0.55329	-0.204511	0.909942	-1.49981	0.799805	J.maritima	J.maritima
74	-0.305493	-0.0183438	-0.644056	1.96986	-0.71918	-0.0294679	-1.00847	0.330189	0.374293	1.05287	-1.31691	1.8308	J.maritima	J.maritima
75	-0.305493	0.301606	-1.03361	1.73902	-0.265915	-0.345195	-1.49022	0.999492	-0.204511	0.767019	-1.49981	0.190578	J.maritima	J.maritima
