# Supplementary material for: Chemophenetic Approach to Selected Senecioneae Species, Combining Morphometric and UHPLC-HRMS Analyses
Source: Plants (Basel). 2023 Jan 14;12(2):390. doi: 10.3390/plants12020390 (PMC9866700; doi:10.3390/plants12020390)
Supplement: Supplementary file 1 [file plants-12-00390-s001.zip › Table S5.xlsx]

## Sheet: subst_df
	subst_num	J.maritima	J.pancici	S.herc	S.ovatus	S.rupestris
protocatechuic acid-O-hexoside	1	12.64	15.27	55.32	38.45	100
vanillic acid 4-O-hexoside	2	100	0	56.87	0	52.35
vanillic acid	4	0	0	66.47	84.99	100
protocatechuic acid	5	68.03	100	43.93	51.5	48.22
p-hydroxyphenylacetic acid-O-hexoside	6	0	0	36.05	68.05	100
syringic acid 4-O-hexoside	8	24.14	100	17.32	51.69	33.42
neochlorogenic acid	9	28.06	100	1.42	3.21	6.19
caffeic acid-O-hexoside	10	1.86	9.82	34.24	23.69	100
4-hydroxybenzoic acid-O-hexoside	11	15.24	0	32.1	50.1	100
esculetin-O-hexoside	12	12	19.44	45.48	100	24.71
4-hydroxybenzoic acid	13	71.02	42.4	60.25	46.55	100
ferulic acid-O-hexoside	15	0	0	18.03	70.66	100
gentisic acid	16	0	17.77	5.99	3.02	100
4-hydroxybenzoic acid-O-hexoside isomer	17	0	0	25.97	78.36	100
caffeic acid-O-hexoside	19	13.08	1.24	4.61	14.54	100
quinic acid	20	100	93.53	24.24	75.9	70.84
chlorogenic acida	21	100	94.47	28.47	77.32	71.97
caffeic acid-O-hexoside isomer I	22	18.62	38.53	48.92	44.77	100
4-caffeoylquinic acid	23	85.4	100	1.78	4.3	7.54
p-hydroxyphenylacetic acid	24	100	0	0	0	23.6
coumaric acid-O-hexoside	25	24.08	70.79	81.31	100	12.01
p-coumaric acid	26	25.08	73.49	83.38	100	12.42
caffeic acid	27	17.16	12.38	33.55	37.96	100
caffeic acid-O-hexoside isomer II	28	4.28	3.58	0	12.49	100
5-p-coumaroylquinic acid	29	100	31.1	26.13	63.12	18.11
3-hydroxy-dihydroxy-5-caffeoylquinic acid	30	0	100	40.05	86.58	31.91
5-feruoylquinic acid	35	3.74	0	40.78	100	8.11
m-coumaric acid	36	68.8	0	49.92	41.24	100
3,4-dicaffeoylquinic acid	37	100	1.7	23.32	1.57	3.38
3,5-dicaffeoylquinic acid	38	100	51.54	9.21	59.82	95.36
1,5-dicaffeoylquinic acid	39	100	21.84	9.53	27.34	45.34
4,5-dicaffeoylquinic acid	40	100	31.87	4.14	14.58	33.42
salicilic acid	42	16.54	0	42.11	40.7	100
3-p-coumaroyl-5-caffeoylquinic acid	43	100	0	0	80.53	59.01
3-caffeoyl-5-p-coumaroylquinic acid	44	100	2.33	0	5.89	4.4
3-feruoyl-5-caffeoylquinic acid	45	17.99	0	16.99	100	13.26
3-caffeoyl-5-feruoylquinic acid	46	100	0	14.92	75.24	0
3,4,5-tricaffeoylquinic acid	47	100	0	0	3.95	7.03
6, 8-di-C-hexosyl-naringenin	48	37.7	100	0	0	0
rutin	51	40.39	100	1.62	47.2	0.13
isorhamnetin-O-pentosylhexoside	52	12.03	65.54	0	100	0.64
isoquercitrin	53	100	22.06	1.19	81.87	29.95
quercetin 7-O-hexuronide	54	0	6.91	46.7	100	0.98
luteolin-O-hexuronide	55	0	0	35.07	100	0
kaempferol 7-O-rutinoside	56	39.27	100	1.89	58.25	0
quercetin 3-O-acetylhexoside	57	0	1.07	1.66	85.28	100
kaempferol-3-O-glucoside	58	0	0	0	63.53	100
isorhamnetin 3-O-glucoside	59	100	7.5	0.73	6.28	40.77
isorhamnetin-O-hexuronide	60	0	0	34.34	100	0
quercetin	63	100	25.2	0	27.19	17.63
kaempferol	65	100	0	0	0	83.75
