# Supplementary material for: Chemophenetic Approach to Selected Senecioneae Species, Combining Morphometric and UHPLC-HRMS Analyses
Source: Plants (Basel). 2023 Jan 14;12(2):390. doi: 10.3390/plants12020390 (PMC9866700; doi:10.3390/plants12020390)
Supplement: Supplementary file 1 [file plants-12-00390-s001.zip › Table S6.xlsx]

## Sheet: 1
	groups	nums	cmpds
1	1	1	protocatechuic acid-O-hexoside
4	1	4	vanillic acid
6	1	6	p- hydroxyphenylacetic acid-O-hexoside
10	1	10	caffeic acid- O-hexoside
11	1	11	4-hydroxybenzoic acid-O-hexoside
15	1	15	ferulic acid-O- hexoside
16	1	16	gentisic acid
17	1	17	4-hydroxybenzoic acid-O-hexoside isomer
19	1	19	caffeic acid-O-hexoside
22	1	22	caffeic acid-O-hexoside isomer I
27	1	27	caffeic acid
28	1	28	caffeic acid-O-hexoside isomer II
42	1	42	salicilic acid
57	1	57	quercetin 3-O-acetylhexoside
58	1	58	kaempferol-3-O-glucoside

## Sheet: 2
	groups	nums	cmpds
2	2	2	vanillic acid 4-O-hexoside
24	2	24	p-hydroxyphenylacetic acid
29	2	29	5-p-coumaroylquinic acid
37	2	37	3,4- dicaffeoylquinic acid
39	2	39	1,5- dicaffeoylquinic acid
40	2	40	4,5- dicaffeoylquinic acid
43	2	43	3-p-coumaroyl-5-caffeoylquinic acid
44	2	44	3-caffeoyl-5-p-coumaroylquinic acid
46	2	46	3-caffeoyl-5-feruoylquinic acid
47	2	47	3,4,5-tricaffeoylquinic acid
53	2	53	isoquercitrin
59	2	59	isorhamnetin 3-O-glucoside
63	2	63	quercetin
65	2	65	kaempferol

## Sheet: 3
	groups	nums	cmpds
5	3	5	protocatechuic acid
13	3	13	4- hydroxybenzoic acid
20	3	20	quinic acid
21	3	21	chlorogenic acida
36	3	36	m- coumaric acid
38	3	38	3,5- dicaffeoylquinic acid

## Sheet: 4
	groups	nums	cmpds
8	4	8	syringic acid 4-O-hexoside
25	4	25	coumaric acid-O-hexoside
26	4	26	p-coumaric acid
30	4	30	3-hydroxy-dihydroxy-5-caffeoylquinic acid
51	4	51	rutin
52	4	52	isorhamnetin-O-pentosylhexoside
56	4	56	kaempferol 7-O-rutinoside

## Sheet: 5
	groups	nums	cmpds
9	5	9	neochlorogenic acid
23	5	23	4-caffeoylquinic acid
48	5	48	6, 8-di-C-hexosyl-naringenin

## Sheet: 6
	groups	nums	cmpds
12	6	12	esculetin-O- hexoside
35	6	35	5-feruoylquinic acid
45	6	45	3-feruoyl-5-caffeoylquinic acid
54	6	54	quercetin 7-O-hexuronide
55	6	55	luteolin-O-hexuronide
60	6	60	isorhamnetin -O-hexuronide
